# Supplementary material for: NRF2 regulates core and stabilizing circadian clock loops, coupling redox and timekeeping in Mus musculus
Source: eLife. 2018 Feb 26;7:e31656. doi: 10.7554/eLife.31656 (PMC5826263; doi:10.7554/eLife.31656)
Supplement: Supplementary file 1. [file elife-31656-supp1.xlsx]

## Sheet: Sheet1
Supplementary file 1. Primer Pairs Used in Chip-PCR
Gene	Forward Primer			Reverse Complement Primer
Cry2-1	TCTGACCCTTGAATGTCGCC			TGTGGCCTCTACTGCTTGTG
Nr1d1-2	AGGGAAATCTCTCCTCCCAG			GGTGGAGTGTGCCTATTCCT
Nr1d1-3	AGACATGACGACCCTGGACT			CGTGTCCAGAGACTGCTTCA
Nqo1-1	TGACCCTCAGGCACAAACTG			AGGGACCCTTGACCCTTGAA
Nqo1-2	GGCTTCCTAGAGAGTCGCAC			TCGTGGGACCTGCCTACATA
