# Supplementary material for: NRF2 regulates core and stabilizing circadian clock loops, coupling redox and timekeeping in Mus musculus
Source: eLife. 2018 Feb 26;7:e31656. doi: 10.7554/eLife.31656 (PMC5826263; doi:10.7554/eLife.31656)
Supplement: Supplementary file 2. [file elife-31656-supp2.xlsx]

## Sheet: Sheet1
Supplementary file 2. Putative ARE enhancer elements identified by JASPAR
Gene	ARE Sequence	JASPAR Score (%)
Nr1d1-2	CACCCTGACTCTTCA	80.5
Nr1d1-3	TGCTCTGTCACTGTC	85.8
Cry2-1	GACGATGACACAGCA	92.2
Nqo1-1	TCCAGTGAGAAAGCA	79.9
Nqo1-2	CACAGTGAGTCGGCA	90.3
Canonical1	MRNNRTGASTCAGCA	100
1A/C = M; A/G = R; C/G = S
