# Supplementary material for: NRF2 regulates core and stabilizing circadian clock loops, coupling redox and timekeeping in Mus musculus
Source: eLife. 2018 Feb 26;7:e31656. doi: 10.7554/eLife.31656 (PMC5826263; doi:10.7554/eLife.31656)
Supplement: Supplementary file 3. [file elife-31656-supp3.xlsx]

## Sheet: Sheet1
Supplementary file 3. Genotyping and Nrf2 cloning primer pairs
Gene	Primer Sequence (5'-3')
Ywk Common	GCCTGAGAGCTGTAGGCCC
Ywk Wt	GGAATGGAAAATAGCTCCTGCC
Ywk Nrf2 KO	GACAGTATCGGCCTCAGGAA
Mym Common	TGGACGGGACTATTGAAGGCTG
Mym Wt	GCACTATCTAGCTCCTCCATTTCCGAGTC
Mym Nrf2 KO	GCGGATTGACCGTAATGGGATAGG
Per2:Luc Common	CTGTGTTTACTGCGAGAGT
Per2:Luc Wt	GGGTCCATGTGATTAGAAAC
Per2:Luc Knockin	ACGAACACCACGGTAGGCTGCG
MEF Nrf2 Common	TGGACGGGACTATTGAAGGCTG
MEF Wt	GCCGCCTTTTCAGTAGATGGAGG
MEF Nrf2 KO	GCGGATTGACCGTAATGGGATAGG
MEF Keap1 Common	CAGTTTTCCTCCAGCCTGTC
MEF Keap1 Wt	CGGGATCCCCATGGAAAGGCTTATTGAGTTC
MEF Keap1 KO	TCAGAGCAGCCGATTGTCTGTTGTGCCCAGTCAT
Nrf2 cDNA Forward	CACCATGATGGACTTGGAGTTGC
Nrf2 cDNA Reverse	CTAGTTTTTCTTTGTATCTGGCTTCTTGC
