# Supplementary material for: NRF2 regulates core and stabilizing circadian clock loops, coupling redox and timekeeping in Mus musculus
Source: eLife. 2018 Feb 26;7:e31656. doi: 10.7554/eLife.31656 (PMC5826263; doi:10.7554/eLife.31656)
Supplement: Supplementary file 4. [file elife-31656-supp4.xlsx]

## Sheet: Sheet1
Supplementary file 4. shRNA target sequences
Target	Cell Line	Sequence
Nrf2	MEF	GCAGAATTATAGCCAAAGCTA
Scramble	MMH-D3	GCAACAAGATGAAGAGCAC
Nrf2	MMH-D3	GAAGTCTTCAGCATGTTAC
Nrf2-2	MMH-D3	GAAGGCACAATGGAATTCA
Nrf2-3	MMH-D3	GCCTTACTCTCCCAGTGAA
