# Supplementary material for: NRF2 regulates core and stabilizing circadian clock loops, coupling redox and timekeeping in Mus musculus
Source: eLife. 2018 Feb 26;7:e31656. doi: 10.7554/eLife.31656 (PMC5826263; doi:10.7554/eLife.31656)
Supplement: Supplementary file 5. [file elife-31656-supp5.xlsx]

## Sheet: Sheet1
Supplementary file 5. qPCR primer pairs
Gene	Forward Primer	Reverse Complement Primer
Nqo1	TGGCCGAACACAAGAAGC	TGAATCGGCCAGAGAATGAC
Clock	ATGGTGTTTACCGTAAGCTGTAG	CTCGCGTTACCAGGAAGCAT
Bmal1	ACCAACCCATACACAGAAGC	GACAGACTCGGAGACAAAGAG
Npas2	ATGTTCGAGTGGAAAGGAGAC	CAAGTGCATTAAAGGGCTGTG
Per3	CCCTACGGTTGCTATCTTCAG	CTTTCGTTTGTGCTTCTGCC
Cry1	ACTGAGGCACTTACACGTTTGG	GCAGGGAGTTTGCATTCATTC
Cry2	GGTTCCTACTGCAATCTCTGG	GTCATATTCAAAGGTCAAACGGG
Nr1d1	GACCTTTCTCAGCACGACC	CATCACTGTCTGGTCCTTCAC
Nr1d2	CCCAAGAACGCTGATATCTCTAG	ACACAGTAGAACCATGCCAC
E4BP4	CTCTTTCTCCACTTACTCCCAC	TTGTTCGTCTTCCCCATCAG
Dbp	GAACGCACTTTTCCTTTCGG	GTCATTAGCACCTCCACGG
Tef	CCATCTTCCTCTACTGCCATC	GTCTCCCTCTCCTTTTCCAAG
Gapdh	CTGACGTGCCGCCTGGAGAAAC	CCCGGCATCGAAGGTGGAAGAGT
